# Supplementary material for: How can patient registries facilitate guideline-based healthcare? A retrospective analysis of the CEDATA-GPGE registry for pediatric inflammatory bowel disease
Source: BMC Health Serv Res. 2023 Jun 17;23:648. doi: 10.1186/s12913-023-09639-6 (PMC10276369; doi:10.1186/s12913-023-09639-6)
Supplement: Supplementary file 2 — Additional file 2. [file 12913_2023_9639_MOESM2_ESM.xlsx]

## Sheet: Tabelle1
Additional file 2: Frequencies of instrumental diagnostics documented per year and by diagnosis.
Instrumental Diagnostic	Number of patients
Crohn's Disease	2014 n=42		2015 n=65		2016 n=64		2017 n=76		2018 n=42		Total n=289
	n	%	n	%	n	%	n	%	n	%	n	%
Oesophagogastroduodenoscopy	14	33.3333	28	43.0769	47	73.4375	64	84.2105	36	85.7143	189	65.4
Ileoscopy	10	23.8095	18	27.6923	30	46.875	37	48.6842	20	47.619	115	39.8
Colonoscopy	5	11.9048	11	16.9231	23	35.9375	33	43.4211	17	40.4762	89	30.8
Histology upper gastrointestinal tract	6	14.2857	17	26.1538	40	62.5	62	81.5789	30	71.4286	155	53.6
Histology lower gastrointestinal tract	6	14.2857	17	26.1538	39	60.9375	60	78.9474	30	71.4286	152	52.6
Magnetic Resonance Imaging - Enterography	10	23.8095	17	26.1538	31	48.4375	47	61.8421	23	54.7619	128	44.3
X-ray in the small intestine*	0	0	0	0	0	0	2	2.8	1	2.4	3	1.1
Video capsule endoscopy*	0	0	2	3.3	1	1.6	4	5.6	2	4.9	9	3.3
abdominal CT	0	0	0	0	2	3.1	3	4	1	2.4	6	2.1
Ulcerative Colitis	2014 n=27		2015 n=42		2016 n=52		2017 n=60		2018 n=30		Total n=211
	n	%	n	%	n	%	n	%	n	%	n	%
Oesophagogastroduodenoscopy	11	40.7407	16	38.0952	35	83.3333	46	76.6667	25	83.3333	133	62.7
Ileoscopy	6	22.2222	6	14.2857	21	50	32	53.3333	16	53.3333	81	38.2
Colonoscopy	8	29.6296	13	30.9524	18	42.8571	28	46.6667	11	36.6667	78	36.8
Histology upper gastrointestinal tract	8	29.6296	9	21.4286	24	57.1429	42	70	22	73.3333	105	49.5
Histology lower gastrointestinal tract	8	29.6296	12	28.5714	25	59.5238	49	81.6667	23	76.6667	117	55.2
Magnetic Resonance Imaging - Enterography	3	11.1111	4	9.52381	18	42.8571	17	28.3333	12	40	54	25.5
X-ray in the small intestine*	0	0	1	3.9	0	0	0	0	0	0	1	0.5
Video capsule endoscopy*	0	0	1	3.9	0	0	1	1.9	4	13.8	6	3.2
abdominal CT	0	0	0	0	0	0	0	0	0	0	0	0
Unclassified IBD	2014 n=7		2015 n=15		2016 n=10		2017 n=12		2018 n=2		Total n=46
	n	%	n	%	n	%	n	%	n	%	n	%
Oesophagogastroduodenoscopy	2	28.5714	8	53.3333	6	60	11	91.7	1	50	28	60.9
Ileoscopy	1	14.2857	7	46.6667	2	20	4	33.3	1	50	15	32.6
Colonoscopy	2	28.5714	3	20	5	50	8	66.7	0	0	18	39.1
Histology upper gastrointestinal tract	1	14.2857	6	40	5	50	10	83.3	1	50	23	50
Histology lower gastrointestinal tract	1	14.2857	7	46.6667	6	60	10	83.3	1	50	25	54.3
Magnetic Resonance Imaging - Enterography	0	0	5	33.3333	2	20	5	41.7	1	50	13	28.3
X-ray in the small intestine*	0	0	0	0	0	0	0	0	0	0	0	0
Video capsule endoscopy*	0	0	0	0	0	0	0	0	0	0	0	0
abdominal CT	0	0	1	6.7	0	0	1	8.3	0	0	2	4.4
*Patients ≥ 8 years of age
