# Supplementary material for: How can patient registries facilitate guideline-based healthcare? A retrospective analysis of the CEDATA-GPGE registry for pediatric inflammatory bowel disease
Source: BMC Health Serv Res. 2023 Jun 17;23:648. doi: 10.1186/s12913-023-09639-6 (PMC10276369; doi:10.1186/s12913-023-09639-6)
Supplement: Supplementary file 3 — Additional file 3. [file 12913_2023_9639_MOESM3_ESM.xlsx]

## Sheet: Tabelle1
Additional file 3: Names of ethical committees
Name	City	Country
Universitätsklinik für Kinder- und Jugendheilkunde Graz	Graz	Austria
A.ö. Krankenhaus Oberwart	Oberwart	Austria
Universitätsklinikum der Paracelsus Medizinischen Privatuniversität (PMU)	Salzburg	Austria
Salzkammergut Klinikum - Standort Vöcklabruck	Vöcklabruck	Austria
Donauspital - SMZ Ost	Wien	Austria
Klinikum Altenburger Land GmbH	Altenburg	Germany
Vivantes Klinikum im Friedrichshain	Berlin	Germany
St. Marien-Hospital Bonn	Bonn	Germany
SANA Kliniken Leipziger Land	Borna/Zwenkau	Germany
Klinikum Links der Weser	Bremen	Germany
Darmstädter Kinderklinik Prinzessin Margaret	Darmstadt	Germany
Vestische Kinder- und Jugendklinik Datteln	Datteln	Germany
Klinikum Dortmund gGmbH	Dortmund	Germany
Universitätsklinikum Carl Gustav Carus an d. TU Dresden	Dresden	Germany
Universitätskinderklinik Essen Kinder-und Jugendmedizin	Essen	Germany
Klinikum d. Johann Wolfgang Goethe-Universität Frankfurt a. M.	Frankfurt a.M.	Germany
Kinder und Jugendkrankenhaus AUF DER BULT	Hannover	Germany
Medizinische Hochschule Hannover	Hannover	Germany
Lausitzer Seenland Klinikum GmbH	Hoyerswerda	Germany
Universitätsklinikum Köln	Köln	Germany
Universitätsklinikum Giessen und Marburg GmbH	Marburg, Gießen	Germany
Universitätsklinikum München	München	Germany
Clemenshospital Münster	Münster	Germany
Klinikum Nürnberg Süd	Nürnberg	Germany
Christliches Kinderhospital Osnabrück	Osnabrück	Germany
Klinikum Westbrandenburg GmbH	Potsdam	Germany
Klinik St. Hedwig	Regensburg	Germany
Universitäts- Kinder- und Jugendklinik Rostock	Rostock	Germany
Klinikum Stuttgart	Stuttgart	Germany
Klinikum Traunstein	Traunstein	Germany
Universitätskinderklinik Ulm	Ulm	Germany
